# Supplementary material for: Coaxial Electrospun Nanofibrous Membranes for Enhanced Water Recovery by Direct Contact Membrane Distillation
Source: Polymers (Basel). 2022 Dec 7;14(24):5350. doi: 10.3390/polym14245350 (PMC9784477; doi:10.3390/polym14245350)
Supplement: Supplementary file 1 [file polymers-14-05350-s001.zip]

Archive with 1 entries (1 files):
- polymers-2037288-supplementary.pdf
